# Supplementary material for: The Influence of Arabinoxylans on the Properties of Wheat Bread Baked Using the Postponed Baking Method
Source: Molecules. 2024 Feb 18;29(4):904. doi: 10.3390/molecules29040904 (PMC10893419; doi:10.3390/molecules29040904)
Supplement: Supplementary file 1 [file molecules-29-00904-s001.zip]

Archive with 1 entries (1 files):
- molecules-2849470-supplementary.pdf
